# Supplementary material for: The enteric pathogen Cryptosporidium parvum exports proteins into the cytosol of the infected host cell
Source: eLife. 2021 Dec 6;10:e70451. doi: 10.7554/eLife.70451 (PMC8687662; doi:10.7554/eLife.70451)
Supplement: Source code 1. [file elife-70451-supp2.zip]

Archive with 1 entries (1 files):
- Supplemental Code File.pdf
